# Supplementary material for: Extreme atherogenic index of plasma (log[TG_max/HDL_min]) and prognosis in sepsis-associated acute kidney injury: A MIMIC-IV retrospective study
Source: Medicine (Baltimore). 2026 Jul 10;105(28):e49718. doi: 10.1097/MD.0000000000049718 (PMC13363196; doi:10.1097/MD.0000000000049718)
Supplement: Supplementary file 3 [file medi-105-e49718-s003.xls]

## Sheet: Sheet1
						Supplementary Table 1. Sensitivity analyses of log(TG_max/HDL_min) in relation to major clinical outcomes (Model 3)
						Analysis	Model 3
						1-year mortality	OR (95% CI)	P value
						Excluding CKD	1.17 (1.03-1.33)	0.0133
						Excluding liver disease	1.11 (0.97-1.26)	0.1246
						Excluding diabetes	1.26 (1.09-1.44)	0.0013
						Excluding nephrotoxic drug	1.12 (0.96-1.30)	0.1534
						Excluding insulin	1.49 (1.19-1.85)	0.0005
						Excluding steroid	1.16 (1.05–1.28)	0.0039
						Excluding mechanical ventilation	1.15 (1.03–1.29)	0.0124
						Excluding RRT	1.13 (1.00-1.26)	0.0452
						LOS in hospital	RLR (95% CI)	P value
						Excluding CKD	1.15 (1.10-1.21)	＜0.0001
						Excluding liver disease	1.15 (1.09-1.21)	＜0.0001
						Excluding diabetes	1.15 (1.09-1.21)	＜0.0001
						Excluding nephrotoxic drug	1.12 (1.06-1.19)	0.0001
						Excluding insulin	1.07 (1.00-1.16)	0.0599
						Excluding steroid	1.12 (1.07-1.17)	＜0.0001
						Excluding mechanical ventilation	1.11 (1.05-1.19)	0.0006
						Excluding RRT	1.14 (1.10-1.20)	＜0.0001
						Excluding LOS in hospital < 7 days	1.09 (1.05-1.13)	＜0.0001
						LOS in ICU	RLR (95% CI)	P value
						Excluding CKD	1.14 (1.08-1.20)	＜0.0001
						Excluding liver disease	1.12 (1.05-1.18)	0.0001
						Excluding diabetes	1.12 (1.05-1.19)	0.0004
						Excluding nephrotoxic drug	1.12 (1.05-1.20)	0.0005
						Excluding insulin	1.10 (1.00-1.21)	0.0547
						Excluding steroid	1.08 (1.03-1.14)	0.0037
						Excluding mechanical ventilation	1.05 (0.98-1.14)	0.1672
						Excluding RRT	1.12 (1.07-1.18)	＜0.0001
						Excluding LOS in ICU < 7 days	1.05 (1.01-1.10)	0.0066
						log(LOS in hospital+1)	β (95% CI)	P value
						Excluding CKD	0.13 (0.09-0.17)	＜0.0001
						Excluding liver disease	0.13 (0.08-0.17)	＜0.0001
						Excluding diabetes	0.12 (0.08-0.17)	＜0.0001
						Excluding nephrotoxic drug	0.10 (0.05-0.15)	0.0001
						Excluding insulin	0.09 (0.01-0.14)	0.0269
						Excluding steroid	0.10 (0.06-0.14)	＜0.0001
						Excluding mechanical ventilation	0.08 (0.03-0.13)	0.0034
						Excluding RRT	0.17 (0.08-0.15)	＜0.0001
						Excluding LOS in hospital < 7 days	0.11 (0.08-0.15)	＜0.0001
						log(LOS in ICU+1)	β (95% CI)	P value
						Excluding CKD	0.10 (0.06-0.15)	＜0.0001
						Excluding liver disease	0.08 (0.03-0.12)	0.0005
						Excluding diabetes	0.08 (0.04-0.13)	0.0005
						Excluding nephrotoxic drug	0.08 (0.03-0.14)	0.0015
						Excluding insulin	0.04 (-0.02-0.11)	0.1885
						Excluding steroid	0.06 (0.02-0.1)	0.0023
						Excluding mechanical ventilation	0.02 (-0.04-0.07)	0.5505
						Excluding RRT	0.08 (0.04-0.12)	0.0001
						Excluding LOS in ICU < 7 days	0.09 (0.05-0.12)	＜0.0001
						β, β coefficient; CI, confidence interval; CKD, chronic kidney diseases; HDL, high-density lipoprotein cholesterol; ICU, intensive care unit; LOS; length of stay; RLR, relative length-of-stay ratio; RRT, renal replacement therapy; TG, triglycerides
